# Supplementary material for: Odonate diversity of a highly urbanised region: An annotated checklist of the damselflies and dragonflies (Insecta, Odonata) of Lario and Brianza (Lombardy, N Italy)
Source: Biodivers Data J. 2023 Nov 7;11:e111358. doi: 10.3897/BDJ.11.e111358 (PMC10646535; doi:10.3897/BDJ.11.e111358)
Supplement: XML Treatment for Sympecma paedisca [file BDJ.11.e111358-treatment4.xml]

<!DOCTYPE tp:taxon-treatment
  PUBLIC "-//TaxonX//DTD Taxonomic Treatment Publishing DTD v0 20100105//EN" "tax-treatment-NSO.dtd">
<tp:taxon-treatment xmlns:tp="http://www.plazi.org/taxpub"><tp:treatment-meta><mixed-citation publication-type="journal"><person-group><name><surname>Bazzi</surname><given-names>Gaia</given-names></name><name><surname>Galimberti</surname><given-names>Andrea</given-names></name><name><surname>Foglini</surname><given-names>Claudio</given-names></name><name><surname>Bani</surname><given-names>Luciano</given-names></name><name><surname>Bazzi</surname><given-names>Lionello</given-names></name><name><surname>Bonvicini</surname><given-names>Piero</given-names></name><name><surname>Brembilla</surname><given-names>Roberto</given-names></name><name><surname>Brigo</surname><given-names>Massimo</given-names></name><name><surname>Cavenaghi</surname><given-names>Alberto</given-names></name><name><surname>Colombo</surname><given-names>Giuseppe</given-names></name><name><surname>Della Pietà</surname><given-names>Cesare</given-names></name><name><surname>Galliani</surname><given-names>Carlo</given-names></name><name><surname>Guarnaroli</surname><given-names>Ettore</given-names></name><name><surname>Larroux</surname><given-names>Nicola</given-names></name><name><surname>Monti</surname><given-names>Alessandro</given-names></name><name><surname>Orioli</surname><given-names>Valerio</given-names></name><name><surname>Ornaghi</surname><given-names>Francesco</given-names></name><name><surname>Pilon</surname><given-names>Nicola</given-names></name><name><surname>Pirotta</surname><given-names>Giuliana</given-names></name><name><surname>Radaelli</surname><given-names>Giovanni</given-names></name><name><surname>Tessa</surname><given-names>Giulia</given-names></name><name><surname>Assandri</surname><given-names>Giacomo</given-names></name></person-group><article-title>Odonate diversity of a highly urbanised region: An annotated checklist of the damselflies and dragonflies (<tp:taxon-name><tp:taxon-name-part taxon-name-part-type="class">Insecta</tp:taxon-name-part></tp:taxon-name>, <tp:taxon-name><tp:taxon-name-part taxon-name-part-type="order">Odonata</tp:taxon-name-part></tp:taxon-name>) of Lario and Brianza (Lombardy, N Italy)</article-title><source>Biodivers Data J</source><day>07</day><month>11</month><year>2023</year><volume>11</volume><pub-id pub-id-type="doi">10.3897/BDJ.11.e111358</pub-id></mixed-citation></tp:treatment-meta><tp:nomenclature><tp:taxon-name>
              <object-id xmlns:xlink="http://www.w3.org/1999/xlink" content-type="arpha" xlink:type="simple">0DF25BC5-D04C-5B4C-AD15-743183884566</object-id>
              <tp:taxon-name-part taxon-name-part-type="genus">Sympecma</tp:taxon-name-part>
              <tp:taxon-name-part taxon-name-part-type="species">paedisca</tp:taxon-name-part>
            </tp:taxon-name><tp:taxon-authority>(Brauer, 1877)</tp:taxon-authority></tp:nomenclature><tp:treatment-sec sec-type="Native status"><title>Native status</title><p>R?</p></tp:treatment-sec><tp:treatment-sec sec-type="Conservation status"><title>Conservation status</title><p>hd: II; erl: LC; irl: CR</p></tp:treatment-sec><tp:treatment-sec sec-type="Notes"><title>Notes</title><p>Flight period: II March - III May and I November</p><p>This species was reported historically for Calolziocorte LC (31.05.1935, <xref ref-type="bibr" rid="B10245743">Nielsen and Conci (1951)</xref>; the exact site was not specified, but it was likely the Palude di Brivio), where, considering the date, probably it used to breed. Subsequently, no further evidence emerged until it was newly reported from two localities in the southern part of Parco della Pineta di Appiano Gentile e Tradate in the 2020-2021 winter (N. Larrorux obs., Fig. <xref ref-type="fig" rid="F10280879">3</xref>b). This area is characterised by heathland relicts similar to those that harbour the core of the Italian population of the species in Piedmont (<xref ref-type="bibr" rid="B10276960">Battisti and Pavesi 2017</xref>). This recently-discovered site represents the new eastern limit of the species’ range in Italy, as it is deemed extinct in Trentino (<xref ref-type="bibr" rid="B10262007">Assandri 2019</xref>). Given the conservation importance of this declining species, further research and conservation actions should be undertaken at Parco Pineta. Specifically, putative breeding sites should be surveyed and, when confirmed, granted adequate protection.</p></tp:treatment-sec><tp:treatment-sec><!--Section generated to contain objects referenced in tp:taxon-treatment.--><fig id="F10280879" position="float" orientation="portrait"><object-id xmlns:xlink="http://www.w3.org/1999/xlink" content-type="arpha" xlink:type="simple">6CD39FE5-1CAB-577B-9B1C-5EC161A29813</object-id><object-id xmlns:xlink="http://www.w3.org/1999/xlink" content-type="doi" xlink:type="simple">10.3897/BDJ.11.e111358.figure3</object-id><label>Figure 3.</label><caption><p>Relevant species/records of <tp:taxon-name><tp:taxon-name-part taxon-name-part-type="order">Odonata</tp:taxon-name-part></tp:taxon-name> in Lario and Brianza Regions (N Italy); a) <italic><tp:taxon-name><tp:taxon-name-part taxon-name-part-type="genus" reg="Lestes">Lestes</tp:taxon-name-part><tp:taxon-name-part taxon-name-part-type="species" reg="virens">virens</tp:taxon-name-part></tp:taxon-name></italic>, Parco delle Groane; b) <italic><tp:taxon-name><tp:taxon-name-part taxon-name-part-type="genus" reg="Sympecma">Sympecma</tp:taxon-name-part><tp:taxon-name-part taxon-name-part-type="species" reg="paedisca">paedisca</tp:taxon-name-part></tp:taxon-name></italic>, Parco della Pineta di Appiano Gentile e Tradate; c) <italic><tp:taxon-name><tp:taxon-name-part taxon-name-part-type="genus" reg="Coenagrion">Coenagrion</tp:taxon-name-part><tp:taxon-name-part taxon-name-part-type="species" reg="scitulum">scitulum</tp:taxon-name-part></tp:taxon-name></italic>, Parco di Montevecchia e della Valle del Curone; d) <italic><tp:taxon-name><tp:taxon-name-part taxon-name-part-type="genus" reg="Oxygastra">Oxygastra</tp:taxon-name-part><tp:taxon-name-part taxon-name-part-type="species" reg="curtisii">curtisii</tp:taxon-name-part></tp:taxon-name></italic>, Lake Alserio; e) <italic><tp:taxon-name><tp:taxon-name-part taxon-name-part-type="genus" reg="Somatochlora">Somatochlora</tp:taxon-name-part><tp:taxon-name-part taxon-name-part-type="species" reg="arctica">arctica</tp:taxon-name-part></tp:taxon-name></italic>, Camaggiore fen; f) <italic><tp:taxon-name><tp:taxon-name-part taxon-name-part-type="genus" reg="Sympetrum">Sympetrum</tp:taxon-name-part><tp:taxon-name-part taxon-name-part-type="species" reg="meridionale">meridionale</tp:taxon-name-part></tp:taxon-name></italic>, Pusiano Lake; g) <italic><tp:taxon-name><tp:taxon-name-part taxon-name-part-type="genus" reg="Sympetrum">Sympetrum</tp:taxon-name-part><tp:taxon-name-part taxon-name-part-type="species" reg="danae">danae</tp:taxon-name-part></tp:taxon-name></italic>, Monte Muggio, Casargo; h) <italic><tp:taxon-name><tp:taxon-name-part taxon-name-part-type="genus" reg="Trithemis">Trithemis</tp:taxon-name-part><tp:taxon-name-part taxon-name-part-type="species" reg="annulata">annulata</tp:taxon-name-part></tp:taxon-name></italic>, Piano Lake. Photos by G. Bazzi, N. Larroux, C. Della Pietà, A. Cavenaghi, P. Bonvicini and N. Pilon.</p></caption><graphic xmlns:xlink="http://www.w3.org/1999/xlink" xlink:href="bdj-11-e111358-g003.jpg" position="float" id="oo_885631.jpg" orientation="portrait" xlink:type="simple"><uri content-type="original_file" xlink:type="simple">https://binary.pensoft.net/fig/885631</uri></graphic></fig></tp:treatment-sec><ref-list><ref id="B10245743"><element-citation xmlns:xlink="http://www.w3.org/1999/xlink" publication-type="article" xlink:type="simple"><person-group person-group-type="author"><name name-style="western"><surname>Nielsen</surname><given-names>C.</given-names></name><name name-style="western"><surname>Conci</surname><given-names>C.</given-names></name></person-group><year>1951</year><article-title>Note su Odonati Italiani</article-title><source>Bollettino della Società entomologica Italiana</source><volume>81</volume><fpage>76</fpage><lpage>79</lpage></element-citation></ref><ref id="B10276960"><element-citation xmlns:xlink="http://www.w3.org/1999/xlink" publication-type="article" xlink:type="simple"><person-group person-group-type="author"><name name-style="western"><surname>Battisti</surname><given-names>A.</given-names></name><name name-style="western"><surname>Pavesi</surname><given-names>M.</given-names></name></person-group><year>2017</year><article-title>First records of breeding <italic><tp:taxon-name><tp:taxon-name-part taxon-name-part-type="genus" reg="Sympecma">Sympecma</tp:taxon-name-part><tp:taxon-name-part taxon-name-part-type="species" reg="paedisca">paedisca</tp:taxon-name-part></tp:taxon-name></italic> (Brauer, 1877) (<tp:taxon-name><tp:taxon-name-part taxon-name-part-type="order">Odonata</tp:taxon-name-part></tp:taxon-name> <tp:taxon-name><tp:taxon-name-part taxon-name-part-type="family">Lestidae</tp:taxon-name-part></tp:taxon-name>) in Italy</article-title><source>Biodiversity Journal</source><volume>8</volume><fpage>763</fpage><lpage>768</lpage></element-citation></ref><ref id="B10262007"><element-citation xmlns:xlink="http://www.w3.org/1999/xlink" publication-type="article" xlink:type="simple"><person-group person-group-type="author"><name name-style="western"><surname>Assandri</surname><given-names>Giacomo</given-names></name></person-group><year>2019</year><article-title>A critical review of the odonate fauna of Trentino: annotated check-list and new relevant data for Italy (<tp:taxon-name><tp:taxon-name-part taxon-name-part-type="class">Insecta</tp:taxon-name-part></tp:taxon-name>: <tp:taxon-name><tp:taxon-name-part taxon-name-part-type="order">Odonata</tp:taxon-name-part></tp:taxon-name>)</article-title><source>Fragmenta Еntomologica</source><volume>51</volume><fpage>75</fpage><lpage>88</lpage><pub-id pub-id-type="doi">10.4081/fe.2019.339</pub-id></element-citation></ref></ref-list></tp:taxon-treatment>
