# Supplementary material for: Odonate diversity of a highly urbanised region: An annotated checklist of the damselflies and dragonflies (Insecta, Odonata) of Lario and Brianza (Lombardy, N Italy)
Source: Biodivers Data J. 2023 Nov 7;11:e111358. doi: 10.3897/BDJ.11.e111358 (PMC10646535; doi:10.3897/BDJ.11.e111358)
Supplement: XML Treatment for Lestes barbarus [file BDJ.11.e111358-treatment6.xml]

<!DOCTYPE tp:taxon-treatment
  PUBLIC "-//TaxonX//DTD Taxonomic Treatment Publishing DTD v0 20100105//EN" "tax-treatment-NSO.dtd">
<tp:taxon-treatment xmlns:tp="http://www.plazi.org/taxpub"><tp:treatment-meta><mixed-citation publication-type="journal"><person-group><name><surname>Bazzi</surname><given-names>Gaia</given-names></name><name><surname>Galimberti</surname><given-names>Andrea</given-names></name><name><surname>Foglini</surname><given-names>Claudio</given-names></name><name><surname>Bani</surname><given-names>Luciano</given-names></name><name><surname>Bazzi</surname><given-names>Lionello</given-names></name><name><surname>Bonvicini</surname><given-names>Piero</given-names></name><name><surname>Brembilla</surname><given-names>Roberto</given-names></name><name><surname>Brigo</surname><given-names>Massimo</given-names></name><name><surname>Cavenaghi</surname><given-names>Alberto</given-names></name><name><surname>Colombo</surname><given-names>Giuseppe</given-names></name><name><surname>Della Pietà</surname><given-names>Cesare</given-names></name><name><surname>Galliani</surname><given-names>Carlo</given-names></name><name><surname>Guarnaroli</surname><given-names>Ettore</given-names></name><name><surname>Larroux</surname><given-names>Nicola</given-names></name><name><surname>Monti</surname><given-names>Alessandro</given-names></name><name><surname>Orioli</surname><given-names>Valerio</given-names></name><name><surname>Ornaghi</surname><given-names>Francesco</given-names></name><name><surname>Pilon</surname><given-names>Nicola</given-names></name><name><surname>Pirotta</surname><given-names>Giuliana</given-names></name><name><surname>Radaelli</surname><given-names>Giovanni</given-names></name><name><surname>Tessa</surname><given-names>Giulia</given-names></name><name><surname>Assandri</surname><given-names>Giacomo</given-names></name></person-group><article-title>Odonate diversity of a highly urbanised region: An annotated checklist of the damselflies and dragonflies (<tp:taxon-name><tp:taxon-name-part taxon-name-part-type="class">Insecta</tp:taxon-name-part></tp:taxon-name>, <tp:taxon-name><tp:taxon-name-part taxon-name-part-type="order">Odonata</tp:taxon-name-part></tp:taxon-name>) of Lario and Brianza (Lombardy, N Italy)</article-title><source>Biodivers Data J</source><day>07</day><month>11</month><year>2023</year><volume>11</volume><pub-id pub-id-type="doi">10.3897/BDJ.11.e111358</pub-id></mixed-citation></tp:treatment-meta><tp:nomenclature><tp:taxon-name>
              <object-id xmlns:xlink="http://www.w3.org/1999/xlink" content-type="arpha" xlink:type="simple">BC0809D8-245A-5501-BB11-19384DCBA460</object-id>
              <tp:taxon-name-part taxon-name-part-type="genus">Lestes</tp:taxon-name-part>
              <tp:taxon-name-part taxon-name-part-type="species">barbarus</tp:taxon-name-part>
            </tp:taxon-name><tp:taxon-authority>(Fabricius, 1798)</tp:taxon-authority></tp:nomenclature><tp:treatment-sec sec-type="Native status"><title>Native status</title><p>NR</p></tp:treatment-sec><tp:treatment-sec sec-type="Conservation status"><title>Conservation status</title><p>erl: LC; irl: LC</p></tp:treatment-sec><tp:treatment-sec sec-type="Notes"><title>Notes</title><p>It is known for only one record, a single individual observed on 06/09/2012 at Calendone pond, Merate LC within the Parco Regionale di Montevecchia e della Valle del Curone (V. Orioli obs.). In Italy, the species has stable populations mainly in the centre and south, but it is highly dispersive and undertakes regular movements towards the north (<xref ref-type="bibr" rid="B10232421">Riservato et al. 2014a</xref>, <xref ref-type="bibr" rid="B10262007">Assandri 2019</xref>); this helps to explain its occasional occurrence in the study area.</p></tp:treatment-sec><ref-list><ref id="B10232421"><element-citation xmlns:xlink="http://www.w3.org/1999/xlink" publication-type="book" xlink:type="simple"><person-group person-group-type="author"><name name-style="western"><surname>Riservato</surname><given-names>E.</given-names></name><name name-style="western"><surname>Festi</surname><given-names>A.</given-names></name><name name-style="western"><surname>Fabbri</surname><given-names>R.</given-names></name><name name-style="western"><surname>Grieco</surname><given-names>C.</given-names></name><name name-style="western"><surname>Hardersen</surname><given-names>S.</given-names></name><name name-style="western"><surname>La Porta</surname><given-names>G.</given-names></name><name name-style="western"><surname>Landi</surname><given-names>F.</given-names></name><name name-style="western"><surname>Siesa</surname><given-names>M. E.</given-names></name><name name-style="western"><surname>Utzeri</surname><given-names>C.</given-names></name></person-group><year>2014</year><source><tp:taxon-name><tp:taxon-name-part taxon-name-part-type="order">Odonata</tp:taxon-name-part></tp:taxon-name> - Atlante delle libellule italiane- preliminare. Società per lo Studio e la Conservazione delle Libellule</source><publisher-name>Edizioni Belvedere</publisher-name><publisher-loc>Latina</publisher-loc><size units="page">224</size></element-citation></ref><ref id="B10262007"><element-citation xmlns:xlink="http://www.w3.org/1999/xlink" publication-type="article" xlink:type="simple"><person-group person-group-type="author"><name name-style="western"><surname>Assandri</surname><given-names>Giacomo</given-names></name></person-group><year>2019</year><article-title>A critical review of the odonate fauna of Trentino: annotated check-list and new relevant data for Italy (<tp:taxon-name><tp:taxon-name-part taxon-name-part-type="class">Insecta</tp:taxon-name-part></tp:taxon-name>: <tp:taxon-name><tp:taxon-name-part taxon-name-part-type="order">Odonata</tp:taxon-name-part></tp:taxon-name>)</article-title><source>Fragmenta Еntomologica</source><volume>51</volume><fpage>75</fpage><lpage>88</lpage><pub-id pub-id-type="doi">10.4081/fe.2019.339</pub-id></element-citation></ref></ref-list></tp:taxon-treatment>
