# Supplementary material for: Odonate diversity of a highly urbanised region: An annotated checklist of the damselflies and dragonflies (Insecta, Odonata) of Lario and Brianza (Lombardy, N Italy)
Source: Biodivers Data J. 2023 Nov 7;11:e111358. doi: 10.3897/BDJ.11.e111358 (PMC10646535; doi:10.3897/BDJ.11.e111358)
Supplement: XML Treatment for Lestes sponsa [file BDJ.11.e111358-treatment7.xml]

<!DOCTYPE tp:taxon-treatment
  PUBLIC "-//TaxonX//DTD Taxonomic Treatment Publishing DTD v0 20100105//EN" "tax-treatment-NSO.dtd">
<tp:taxon-treatment xmlns:tp="http://www.plazi.org/taxpub"><tp:treatment-meta><mixed-citation publication-type="journal"><person-group><name><surname>Bazzi</surname><given-names>Gaia</given-names></name><name><surname>Galimberti</surname><given-names>Andrea</given-names></name><name><surname>Foglini</surname><given-names>Claudio</given-names></name><name><surname>Bani</surname><given-names>Luciano</given-names></name><name><surname>Bazzi</surname><given-names>Lionello</given-names></name><name><surname>Bonvicini</surname><given-names>Piero</given-names></name><name><surname>Brembilla</surname><given-names>Roberto</given-names></name><name><surname>Brigo</surname><given-names>Massimo</given-names></name><name><surname>Cavenaghi</surname><given-names>Alberto</given-names></name><name><surname>Colombo</surname><given-names>Giuseppe</given-names></name><name><surname>Della Pietà</surname><given-names>Cesare</given-names></name><name><surname>Galliani</surname><given-names>Carlo</given-names></name><name><surname>Guarnaroli</surname><given-names>Ettore</given-names></name><name><surname>Larroux</surname><given-names>Nicola</given-names></name><name><surname>Monti</surname><given-names>Alessandro</given-names></name><name><surname>Orioli</surname><given-names>Valerio</given-names></name><name><surname>Ornaghi</surname><given-names>Francesco</given-names></name><name><surname>Pilon</surname><given-names>Nicola</given-names></name><name><surname>Pirotta</surname><given-names>Giuliana</given-names></name><name><surname>Radaelli</surname><given-names>Giovanni</given-names></name><name><surname>Tessa</surname><given-names>Giulia</given-names></name><name><surname>Assandri</surname><given-names>Giacomo</given-names></name></person-group><article-title>Odonate diversity of a highly urbanised region: An annotated checklist of the damselflies and dragonflies (<tp:taxon-name><tp:taxon-name-part taxon-name-part-type="class">Insecta</tp:taxon-name-part></tp:taxon-name>, <tp:taxon-name><tp:taxon-name-part taxon-name-part-type="order">Odonata</tp:taxon-name-part></tp:taxon-name>) of Lario and Brianza (Lombardy, N Italy)</article-title><source>Biodivers Data J</source><day>07</day><month>11</month><year>2023</year><volume>11</volume><pub-id pub-id-type="doi">10.3897/BDJ.11.e111358</pub-id></mixed-citation></tp:treatment-meta><tp:nomenclature><tp:taxon-name>
              <object-id xmlns:xlink="http://www.w3.org/1999/xlink" content-type="arpha" xlink:type="simple">65C119D2-1D66-5E18-9D1A-DACD8C78B4A5</object-id>
              <tp:taxon-name-part taxon-name-part-type="genus">Lestes</tp:taxon-name-part>
              <tp:taxon-name-part taxon-name-part-type="species">sponsa</tp:taxon-name-part>
            </tp:taxon-name><tp:taxon-authority>(Hansemann, 1823)</tp:taxon-authority></tp:nomenclature><tp:treatment-sec sec-type="Native status"><title>Native status</title><p>R</p></tp:treatment-sec><tp:treatment-sec sec-type="Conservation status"><title>Conservation status</title><p>erl: LC; irl: LC</p></tp:treatment-sec><tp:treatment-sec sec-type="Notes"><title>Notes</title><p>Flight period: I June - III September</p><p>Species localised in the study area, it has been reported only at Pian di Spagna-Lake Mezzola, Parco delle Groane CO-MB, Parco della Pineta di Appiano Gentile e Tradate CO and Palude di Brivio. <italic><tp:taxon-name><tp:taxon-name-part taxon-name-part-type="genus" reg="Lestes">L.</tp:taxon-name-part><tp:taxon-name-part taxon-name-part-type="species" reg="sponsa">sponsa</tp:taxon-name-part></tp:taxon-name></italic> is mainly found in two habitat typologies: lowland ephemeral wetlands within heathlands and wet meadows, up to ca. 280 m a.s.l. Although there is no clear evidence due to the few historical records available, it is likely that this species, like others with similar ecological preferences, decreased in the last century, as reported in neighbouring regions (<xref ref-type="bibr" rid="B10281511">Wildermuth et al. 2005</xref>, <xref ref-type="bibr" rid="B10262160">Assandri 2020</xref>).</p></tp:treatment-sec><ref-list><ref id="B10281511"><element-citation xmlns:xlink="http://www.w3.org/1999/xlink" publication-type="book" xlink:type="simple"><person-group person-group-type="author"><name name-style="western"><surname>Wildermuth</surname><given-names>H.</given-names></name><name name-style="western"><surname>Gonseth</surname><given-names>Y.</given-names></name><name name-style="western"><surname>Maibach</surname><given-names>A.</given-names></name></person-group><year>2005</year><source><tp:taxon-name><tp:taxon-name-part taxon-name-part-type="order">Odonata</tp:taxon-name-part></tp:taxon-name> - Les Libellules en Suisse</source><publisher-name>Fauna Helvetica 11, CSCF/SES</publisher-name><publisher-loc>Neuchatel</publisher-loc></element-citation></ref><ref id="B10262160"><element-citation xmlns:xlink="http://www.w3.org/1999/xlink" publication-type="article" xlink:type="simple"><person-group person-group-type="author"><name name-style="western"><surname>Assandri</surname><given-names>Giacomo</given-names></name></person-group><year>2020</year><article-title>Anthropogenic‐driven transformations of dragonfly (<tp:taxon-name><tp:taxon-name-part taxon-name-part-type="class">Insecta</tp:taxon-name-part></tp:taxon-name>: <tp:taxon-name><tp:taxon-name-part taxon-name-part-type="order">Odonata</tp:taxon-name-part></tp:taxon-name>) communities of low elevation mountain wetlands during the last century</article-title><source>Insect Conservation and Diversity</source><volume>14</volume><issue>1</issue><fpage>26</fpage><lpage>39</lpage><pub-id pub-id-type="doi">10.1111/icad.12439</pub-id></element-citation></ref></ref-list></tp:taxon-treatment>
