# Supplementary material for: Odonate diversity of a highly urbanised region: An annotated checklist of the damselflies and dragonflies (Insecta, Odonata) of Lario and Brianza (Lombardy, N Italy)
Source: Biodivers Data J. 2023 Nov 7;11:e111358. doi: 10.3897/BDJ.11.e111358 (PMC10646535; doi:10.3897/BDJ.11.e111358)
Supplement: XML Treatment for Platycnemis pennipes [file BDJ.11.e111358-treatment9.xml]

<!DOCTYPE tp:taxon-treatment
  PUBLIC "-//TaxonX//DTD Taxonomic Treatment Publishing DTD v0 20100105//EN" "tax-treatment-NSO.dtd">
<tp:taxon-treatment xmlns:tp="http://www.plazi.org/taxpub"><tp:treatment-meta><mixed-citation publication-type="journal"><person-group><name><surname>Bazzi</surname><given-names>Gaia</given-names></name><name><surname>Galimberti</surname><given-names>Andrea</given-names></name><name><surname>Foglini</surname><given-names>Claudio</given-names></name><name><surname>Bani</surname><given-names>Luciano</given-names></name><name><surname>Bazzi</surname><given-names>Lionello</given-names></name><name><surname>Bonvicini</surname><given-names>Piero</given-names></name><name><surname>Brembilla</surname><given-names>Roberto</given-names></name><name><surname>Brigo</surname><given-names>Massimo</given-names></name><name><surname>Cavenaghi</surname><given-names>Alberto</given-names></name><name><surname>Colombo</surname><given-names>Giuseppe</given-names></name><name><surname>Della Pietà</surname><given-names>Cesare</given-names></name><name><surname>Galliani</surname><given-names>Carlo</given-names></name><name><surname>Guarnaroli</surname><given-names>Ettore</given-names></name><name><surname>Larroux</surname><given-names>Nicola</given-names></name><name><surname>Monti</surname><given-names>Alessandro</given-names></name><name><surname>Orioli</surname><given-names>Valerio</given-names></name><name><surname>Ornaghi</surname><given-names>Francesco</given-names></name><name><surname>Pilon</surname><given-names>Nicola</given-names></name><name><surname>Pirotta</surname><given-names>Giuliana</given-names></name><name><surname>Radaelli</surname><given-names>Giovanni</given-names></name><name><surname>Tessa</surname><given-names>Giulia</given-names></name><name><surname>Assandri</surname><given-names>Giacomo</given-names></name></person-group><article-title>Odonate diversity of a highly urbanised region: An annotated checklist of the damselflies and dragonflies (<tp:taxon-name><tp:taxon-name-part taxon-name-part-type="class">Insecta</tp:taxon-name-part></tp:taxon-name>, <tp:taxon-name><tp:taxon-name-part taxon-name-part-type="order">Odonata</tp:taxon-name-part></tp:taxon-name>) of Lario and Brianza (Lombardy, N Italy)</article-title><source>Biodivers Data J</source><day>07</day><month>11</month><year>2023</year><volume>11</volume><pub-id pub-id-type="doi">10.3897/BDJ.11.e111358</pub-id></mixed-citation></tp:treatment-meta><tp:nomenclature><tp:taxon-name>
              <object-id xmlns:xlink="http://www.w3.org/1999/xlink" content-type="arpha" xlink:type="simple">E57EF5D7-2DCC-50A9-9EE1-7F8971862F54</object-id>
              <tp:taxon-name-part taxon-name-part-type="genus">Platycnemis</tp:taxon-name-part>
              <tp:taxon-name-part taxon-name-part-type="species">pennipes</tp:taxon-name-part>
            </tp:taxon-name><tp:taxon-authority>(Pallas, 1771)</tp:taxon-authority></tp:nomenclature><tp:treatment-sec sec-type="Native status"><title>Native status</title><p>R</p></tp:treatment-sec><tp:treatment-sec sec-type="Conservation status"><title>Conservation status</title><p>erl: LC; irl: LC</p></tp:treatment-sec><tp:treatment-sec sec-type="Notes"><title>Notes</title><p>Flight period: II April - III September</p><p>In the study area, the species is found mainly at low elevation up to 940 m a.s.l. in a variety of lotic and lentic habitats; the species is, in fact, known to be a generalist and tolerant to anthropogenic alterations. Occurrence records are mostly concentrated in the southern part of the study area, even if small populations occur further north at Pian di Spagna-Lake Mezzola, Lake Piano and along the western coast of Lake Como. It is surprisingly absent from the western portion of Como Province, where other species with similar ecological requirements occur.</p></tp:treatment-sec></tp:taxon-treatment>
