# Supplementary material for: Odonate diversity of a highly urbanised region: An annotated checklist of the damselflies and dragonflies (Insecta, Odonata) of Lario and Brianza (Lombardy, N Italy)
Source: Biodivers Data J. 2023 Nov 7;11:e111358. doi: 10.3897/BDJ.11.e111358 (PMC10646535; doi:10.3897/BDJ.11.e111358)
Supplement: XML Treatment for Coenagrion puella [file BDJ.11.e111358-treatment14.xml]

<!DOCTYPE tp:taxon-treatment
  PUBLIC "-//TaxonX//DTD Taxonomic Treatment Publishing DTD v0 20100105//EN" "tax-treatment-NSO.dtd">
<tp:taxon-treatment xmlns:tp="http://www.plazi.org/taxpub"><tp:treatment-meta><mixed-citation publication-type="journal"><person-group><name><surname>Bazzi</surname><given-names>Gaia</given-names></name><name><surname>Galimberti</surname><given-names>Andrea</given-names></name><name><surname>Foglini</surname><given-names>Claudio</given-names></name><name><surname>Bani</surname><given-names>Luciano</given-names></name><name><surname>Bazzi</surname><given-names>Lionello</given-names></name><name><surname>Bonvicini</surname><given-names>Piero</given-names></name><name><surname>Brembilla</surname><given-names>Roberto</given-names></name><name><surname>Brigo</surname><given-names>Massimo</given-names></name><name><surname>Cavenaghi</surname><given-names>Alberto</given-names></name><name><surname>Colombo</surname><given-names>Giuseppe</given-names></name><name><surname>Della Pietà</surname><given-names>Cesare</given-names></name><name><surname>Galliani</surname><given-names>Carlo</given-names></name><name><surname>Guarnaroli</surname><given-names>Ettore</given-names></name><name><surname>Larroux</surname><given-names>Nicola</given-names></name><name><surname>Monti</surname><given-names>Alessandro</given-names></name><name><surname>Orioli</surname><given-names>Valerio</given-names></name><name><surname>Ornaghi</surname><given-names>Francesco</given-names></name><name><surname>Pilon</surname><given-names>Nicola</given-names></name><name><surname>Pirotta</surname><given-names>Giuliana</given-names></name><name><surname>Radaelli</surname><given-names>Giovanni</given-names></name><name><surname>Tessa</surname><given-names>Giulia</given-names></name><name><surname>Assandri</surname><given-names>Giacomo</given-names></name></person-group><article-title>Odonate diversity of a highly urbanised region: An annotated checklist of the damselflies and dragonflies (<tp:taxon-name><tp:taxon-name-part taxon-name-part-type="class">Insecta</tp:taxon-name-part></tp:taxon-name>, <tp:taxon-name><tp:taxon-name-part taxon-name-part-type="order">Odonata</tp:taxon-name-part></tp:taxon-name>) of Lario and Brianza (Lombardy, N Italy)</article-title><source>Biodivers Data J</source><day>07</day><month>11</month><year>2023</year><volume>11</volume><pub-id pub-id-type="doi">10.3897/BDJ.11.e111358</pub-id></mixed-citation></tp:treatment-meta><tp:nomenclature><tp:taxon-name>
              <object-id xmlns:xlink="http://www.w3.org/1999/xlink" content-type="arpha" xlink:type="simple">AF53314C-21A3-53F5-BA26-5D7189F37FF1</object-id>
              <tp:taxon-name-part taxon-name-part-type="genus">Coenagrion</tp:taxon-name-part>
              <tp:taxon-name-part taxon-name-part-type="species">puella</tp:taxon-name-part>
            </tp:taxon-name><tp:taxon-authority>(Linnaeus, 1758)</tp:taxon-authority></tp:nomenclature><tp:treatment-sec sec-type="Native status"><title>Native status</title><p>R</p></tp:treatment-sec><tp:treatment-sec sec-type="Conservation status"><title>Conservation status</title><p>erl: LC; irl: LC</p></tp:treatment-sec><tp:treatment-sec sec-type="Notes"><title>Notes</title><p>Flight period: III March - I August</p><p>Common and widespread throughout the whole study area, it occurs in marshlands, lakes, ponds, wet meadows, rivers and ditches, from the lowlands to medium elevation in the mountains, with records up to 1562 m a.s.l. The species is scarcer in the central and eastern Monza and Brianza Province, possibly due to massive urbanisation that compromised its habitats.</p></tp:treatment-sec></tp:taxon-treatment>
