# Supplementary material for: Odonate diversity of a highly urbanised region: An annotated checklist of the damselflies and dragonflies (Insecta, Odonata) of Lario and Brianza (Lombardy, N Italy)
Source: Biodivers Data J. 2023 Nov 7;11:e111358. doi: 10.3897/BDJ.11.e111358 (PMC10646535; doi:10.3897/BDJ.11.e111358)
Supplement: XML Treatment for Coenagrion scitulum [file BDJ.11.e111358-treatment16.xml]

<!DOCTYPE tp:taxon-treatment
  PUBLIC "-//TaxonX//DTD Taxonomic Treatment Publishing DTD v0 20100105//EN" "tax-treatment-NSO.dtd">
<tp:taxon-treatment xmlns:tp="http://www.plazi.org/taxpub"><tp:treatment-meta><mixed-citation publication-type="journal"><person-group><name><surname>Bazzi</surname><given-names>Gaia</given-names></name><name><surname>Galimberti</surname><given-names>Andrea</given-names></name><name><surname>Foglini</surname><given-names>Claudio</given-names></name><name><surname>Bani</surname><given-names>Luciano</given-names></name><name><surname>Bazzi</surname><given-names>Lionello</given-names></name><name><surname>Bonvicini</surname><given-names>Piero</given-names></name><name><surname>Brembilla</surname><given-names>Roberto</given-names></name><name><surname>Brigo</surname><given-names>Massimo</given-names></name><name><surname>Cavenaghi</surname><given-names>Alberto</given-names></name><name><surname>Colombo</surname><given-names>Giuseppe</given-names></name><name><surname>Della Pietà</surname><given-names>Cesare</given-names></name><name><surname>Galliani</surname><given-names>Carlo</given-names></name><name><surname>Guarnaroli</surname><given-names>Ettore</given-names></name><name><surname>Larroux</surname><given-names>Nicola</given-names></name><name><surname>Monti</surname><given-names>Alessandro</given-names></name><name><surname>Orioli</surname><given-names>Valerio</given-names></name><name><surname>Ornaghi</surname><given-names>Francesco</given-names></name><name><surname>Pilon</surname><given-names>Nicola</given-names></name><name><surname>Pirotta</surname><given-names>Giuliana</given-names></name><name><surname>Radaelli</surname><given-names>Giovanni</given-names></name><name><surname>Tessa</surname><given-names>Giulia</given-names></name><name><surname>Assandri</surname><given-names>Giacomo</given-names></name></person-group><article-title>Odonate diversity of a highly urbanised region: An annotated checklist of the damselflies and dragonflies (<tp:taxon-name><tp:taxon-name-part taxon-name-part-type="class">Insecta</tp:taxon-name-part></tp:taxon-name>, <tp:taxon-name><tp:taxon-name-part taxon-name-part-type="order">Odonata</tp:taxon-name-part></tp:taxon-name>) of Lario and Brianza (Lombardy, N Italy)</article-title><source>Biodivers Data J</source><day>07</day><month>11</month><year>2023</year><volume>11</volume><pub-id pub-id-type="doi">10.3897/BDJ.11.e111358</pub-id></mixed-citation></tp:treatment-meta><tp:nomenclature><tp:taxon-name>
              <object-id xmlns:xlink="http://www.w3.org/1999/xlink" content-type="arpha" xlink:type="simple">C591CDD8-6B20-5286-A33B-0220A8BAB081</object-id>
              <tp:taxon-name-part taxon-name-part-type="genus">Coenagrion</tp:taxon-name-part>
              <tp:taxon-name-part taxon-name-part-type="species">scitulum</tp:taxon-name-part>
            </tp:taxon-name><tp:taxon-authority>(Rambur, 1842)</tp:taxon-authority></tp:nomenclature><tp:treatment-sec sec-type="Native status"><title>Native status</title><p>R</p></tp:treatment-sec><tp:treatment-sec sec-type="Conservation status"><title>Conservation status</title><p>erl: LC; irl: LC</p></tp:treatment-sec><tp:treatment-sec sec-type="Notes"><title>Notes</title><p>Flight period: III May - III June</p><p>A southern species, it is known to colonise newly-created suitable habitats, i.e. lentic or slow-flowing waters rich in aquatic vegetation also in response to the increasing temperature determined by climate warming (<xref ref-type="bibr" rid="B10276969">Boudot and Kalkman 2015</xref>). In the study area, <italic><tp:taxon-name><tp:taxon-name-part taxon-name-part-type="genus" reg="Coenagrion">C.</tp:taxon-name-part><tp:taxon-name-part taxon-name-part-type="species" reg="scitulum">scitulum</tp:taxon-name-part></tp:taxon-name></italic> was first discovered in 2019, when a population was found at a small artificial pond at the south-eastern border of the Como Province, between Mozzate and Cislago (N. Larroux obs.). However, the occurrence of this population was never confirmed in the following years. Subsequently, in 2020, a mating pair was observed at Calendone Pond in the Parco di Montevecchia e della Valle del Curone, which had just undergone restoration (C. Della Pietà obs., <italic>Fig. <xref ref-type="fig" rid="F10280879">3</xref></italic>c). Additionally, in this case, no further observation followed the first and a prolonged drought in the summer of 2022 caused the pond to completely dry out, with likely strong impacts on the entire odonate community.</p></tp:treatment-sec><tp:treatment-sec><!--Section generated to contain objects referenced in tp:taxon-treatment.--><fig id="F10280879" position="float" orientation="portrait"><object-id xmlns:xlink="http://www.w3.org/1999/xlink" content-type="arpha" xlink:type="simple">6CD39FE5-1CAB-577B-9B1C-5EC161A29813</object-id><object-id xmlns:xlink="http://www.w3.org/1999/xlink" content-type="doi" xlink:type="simple">10.3897/BDJ.11.e111358.figure3</object-id><label>Figure 3.</label><caption><p>Relevant species/records of <tp:taxon-name><tp:taxon-name-part taxon-name-part-type="order">Odonata</tp:taxon-name-part></tp:taxon-name> in Lario and Brianza Regions (N Italy); a) <italic><tp:taxon-name><tp:taxon-name-part taxon-name-part-type="genus" reg="Lestes">Lestes</tp:taxon-name-part><tp:taxon-name-part taxon-name-part-type="species" reg="virens">virens</tp:taxon-name-part></tp:taxon-name></italic>, Parco delle Groane; b) <italic><tp:taxon-name><tp:taxon-name-part taxon-name-part-type="genus" reg="Sympecma">Sympecma</tp:taxon-name-part><tp:taxon-name-part taxon-name-part-type="species" reg="paedisca">paedisca</tp:taxon-name-part></tp:taxon-name></italic>, Parco della Pineta di Appiano Gentile e Tradate; c) <italic><tp:taxon-name><tp:taxon-name-part taxon-name-part-type="genus" reg="Coenagrion">Coenagrion</tp:taxon-name-part><tp:taxon-name-part taxon-name-part-type="species" reg="scitulum">scitulum</tp:taxon-name-part></tp:taxon-name></italic>, Parco di Montevecchia e della Valle del Curone; d) <italic><tp:taxon-name><tp:taxon-name-part taxon-name-part-type="genus" reg="Oxygastra">Oxygastra</tp:taxon-name-part><tp:taxon-name-part taxon-name-part-type="species" reg="curtisii">curtisii</tp:taxon-name-part></tp:taxon-name></italic>, Lake Alserio; e) <italic><tp:taxon-name><tp:taxon-name-part taxon-name-part-type="genus" reg="Somatochlora">Somatochlora</tp:taxon-name-part><tp:taxon-name-part taxon-name-part-type="species" reg="arctica">arctica</tp:taxon-name-part></tp:taxon-name></italic>, Camaggiore fen; f) <italic><tp:taxon-name><tp:taxon-name-part taxon-name-part-type="genus" reg="Sympetrum">Sympetrum</tp:taxon-name-part><tp:taxon-name-part taxon-name-part-type="species" reg="meridionale">meridionale</tp:taxon-name-part></tp:taxon-name></italic>, Pusiano Lake; g) <italic><tp:taxon-name><tp:taxon-name-part taxon-name-part-type="genus" reg="Sympetrum">Sympetrum</tp:taxon-name-part><tp:taxon-name-part taxon-name-part-type="species" reg="danae">danae</tp:taxon-name-part></tp:taxon-name></italic>, Monte Muggio, Casargo; h) <italic><tp:taxon-name><tp:taxon-name-part taxon-name-part-type="genus" reg="Trithemis">Trithemis</tp:taxon-name-part><tp:taxon-name-part taxon-name-part-type="species" reg="annulata">annulata</tp:taxon-name-part></tp:taxon-name></italic>, Piano Lake. Photos by G. Bazzi, N. Larroux, C. Della Pietà, A. Cavenaghi, P. Bonvicini and N. Pilon.</p></caption><graphic xmlns:xlink="http://www.w3.org/1999/xlink" xlink:href="bdj-11-e111358-g003.jpg" position="float" id="oo_885631.jpg" orientation="portrait" xlink:type="simple"><uri content-type="original_file" xlink:type="simple">https://binary.pensoft.net/fig/885631</uri></graphic></fig></tp:treatment-sec><ref-list><ref id="B10276969"><element-citation xmlns:xlink="http://www.w3.org/1999/xlink" publication-type="book" xlink:type="simple"><person-group person-group-type="author"><name name-style="western"><surname>Boudot</surname><given-names>J-P</given-names></name><name name-style="western"><surname>Kalkman</surname><given-names>V. J .</given-names></name></person-group><year>2015</year><source>Atlas of the European dragonflies and damselflies</source><publisher-name>KNNV Publishing, the Netherlands</publisher-name><size units="page">381</size></element-citation></ref></ref-list></tp:taxon-treatment>
