# Supplementary material for: Odonate diversity of a highly urbanised region: An annotated checklist of the damselflies and dragonflies (Insecta, Odonata) of Lario and Brianza (Lombardy, N Italy)
Source: Biodivers Data J. 2023 Nov 7;11:e111358. doi: 10.3897/BDJ.11.e111358 (PMC10646535; doi:10.3897/BDJ.11.e111358)
Supplement: XML Treatment for Anax ephippiger [file BDJ.11.e111358-treatment28.xml]

<!DOCTYPE tp:taxon-treatment
  PUBLIC "-//TaxonX//DTD Taxonomic Treatment Publishing DTD v0 20100105//EN" "tax-treatment-NSO.dtd">
<tp:taxon-treatment xmlns:tp="http://www.plazi.org/taxpub"><tp:treatment-meta><mixed-citation publication-type="journal"><person-group><name><surname>Bazzi</surname><given-names>Gaia</given-names></name><name><surname>Galimberti</surname><given-names>Andrea</given-names></name><name><surname>Foglini</surname><given-names>Claudio</given-names></name><name><surname>Bani</surname><given-names>Luciano</given-names></name><name><surname>Bazzi</surname><given-names>Lionello</given-names></name><name><surname>Bonvicini</surname><given-names>Piero</given-names></name><name><surname>Brembilla</surname><given-names>Roberto</given-names></name><name><surname>Brigo</surname><given-names>Massimo</given-names></name><name><surname>Cavenaghi</surname><given-names>Alberto</given-names></name><name><surname>Colombo</surname><given-names>Giuseppe</given-names></name><name><surname>Della Pietà</surname><given-names>Cesare</given-names></name><name><surname>Galliani</surname><given-names>Carlo</given-names></name><name><surname>Guarnaroli</surname><given-names>Ettore</given-names></name><name><surname>Larroux</surname><given-names>Nicola</given-names></name><name><surname>Monti</surname><given-names>Alessandro</given-names></name><name><surname>Orioli</surname><given-names>Valerio</given-names></name><name><surname>Ornaghi</surname><given-names>Francesco</given-names></name><name><surname>Pilon</surname><given-names>Nicola</given-names></name><name><surname>Pirotta</surname><given-names>Giuliana</given-names></name><name><surname>Radaelli</surname><given-names>Giovanni</given-names></name><name><surname>Tessa</surname><given-names>Giulia</given-names></name><name><surname>Assandri</surname><given-names>Giacomo</given-names></name></person-group><article-title>Odonate diversity of a highly urbanised region: An annotated checklist of the damselflies and dragonflies (<tp:taxon-name><tp:taxon-name-part taxon-name-part-type="class">Insecta</tp:taxon-name-part></tp:taxon-name>, <tp:taxon-name><tp:taxon-name-part taxon-name-part-type="order">Odonata</tp:taxon-name-part></tp:taxon-name>) of Lario and Brianza (Lombardy, N Italy)</article-title><source>Biodivers Data J</source><day>07</day><month>11</month><year>2023</year><volume>11</volume><pub-id pub-id-type="doi">10.3897/BDJ.11.e111358</pub-id></mixed-citation></tp:treatment-meta><tp:nomenclature><tp:taxon-name>
              <object-id xmlns:xlink="http://www.w3.org/1999/xlink" content-type="arpha" xlink:type="simple">970D986A-05E7-59E7-A9E8-E859C3C6264F</object-id>
              <tp:taxon-name-part taxon-name-part-type="genus">Anax</tp:taxon-name-part>
              <tp:taxon-name-part taxon-name-part-type="species">ephippiger</tp:taxon-name-part>
            </tp:taxon-name><tp:taxon-authority>(Burmeister, 1839)</tp:taxon-authority></tp:nomenclature><tp:treatment-sec sec-type="Native status"><title>Native status</title><p>NR</p></tp:treatment-sec><tp:treatment-sec sec-type="Conservation status"><title>Conservation status</title><p>erl: LC; irl: LC</p></tp:treatment-sec><tp:treatment-sec sec-type="Notes"><title>Notes</title><p>Flight period: III June - II September</p><p>The species has been recorded in the study area only since 2018 and most of the records refer to 2019, when a massive invasion of this migrant and pioneer species was recorded in Europe (<xref ref-type="bibr" rid="B10276977">Manger and De Knijf 2022</xref>). Most of the records refer to August-September, in line with the phenology of the species in northern Italy (e.g. <xref ref-type="bibr" rid="B10281488">Boano et al. (2007)</xref>) and no evidence of reproduction in the area has been collected until now.</p></tp:treatment-sec><ref-list><ref id="B10276977"><element-citation xmlns:xlink="http://www.w3.org/1999/xlink" publication-type="article" xlink:type="simple"><person-group person-group-type="author"><name name-style="western"><surname>Manger</surname><given-names>R.</given-names></name><name name-style="western"><surname>De Knijf</surname><given-names>G.</given-names></name></person-group><year>2022</year><article-title>Massale voortplanting van de Zadellibel (<italic><tp:taxon-name><tp:taxon-name-part taxon-name-part-type="genus" reg="Anax">Anax</tp:taxon-name-part><tp:taxon-name-part taxon-name-part-type="species" reg="ephippiger">ephippiger</tp:taxon-name-part></tp:taxon-name></italic>) in België en Nederland in de zomer van 2019</article-title><source>Brachytron</source><volume>23</volume><fpage>7</fpage><lpage>21</lpage></element-citation></ref><ref id="B10281488"><element-citation xmlns:xlink="http://www.w3.org/1999/xlink" publication-type="book" xlink:type="simple"><person-group person-group-type="author"><name name-style="western"><surname>Boano</surname><given-names>G.</given-names></name><name name-style="western"><surname>Sindaco</surname><given-names>R.</given-names></name><name name-style="western"><surname>Riservato</surname><given-names>E.</given-names></name><name name-style="western"><surname>Fasano</surname><given-names>F.</given-names></name><name name-style="western"><surname>Barbero</surname><given-names>R.</given-names></name></person-group><year>2007</year><source>Atlante degli Odonati del Piemonte e della Valle d’Aosta</source><publisher-name>Associazione naturalistica Piemontese, Memorie Vol. VI</publisher-name><size units="page">160</size></element-citation></ref></ref-list></tp:taxon-treatment>
