# Supplementary material for: Odonate diversity of a highly urbanised region: An annotated checklist of the damselflies and dragonflies (Insecta, Odonata) of Lario and Brianza (Lombardy, N Italy)
Source: Biodivers Data J. 2023 Nov 7;11:e111358. doi: 10.3897/BDJ.11.e111358 (PMC10646535; doi:10.3897/BDJ.11.e111358)
Supplement: XML Treatment for Somatochlora arctica [file BDJ.11.e111358-treatment34.xml]

<!DOCTYPE tp:taxon-treatment
  PUBLIC "-//TaxonX//DTD Taxonomic Treatment Publishing DTD v0 20100105//EN" "tax-treatment-NSO.dtd">
<tp:taxon-treatment xmlns:tp="http://www.plazi.org/taxpub"><tp:treatment-meta><mixed-citation publication-type="journal"><person-group><name><surname>Bazzi</surname><given-names>Gaia</given-names></name><name><surname>Galimberti</surname><given-names>Andrea</given-names></name><name><surname>Foglini</surname><given-names>Claudio</given-names></name><name><surname>Bani</surname><given-names>Luciano</given-names></name><name><surname>Bazzi</surname><given-names>Lionello</given-names></name><name><surname>Bonvicini</surname><given-names>Piero</given-names></name><name><surname>Brembilla</surname><given-names>Roberto</given-names></name><name><surname>Brigo</surname><given-names>Massimo</given-names></name><name><surname>Cavenaghi</surname><given-names>Alberto</given-names></name><name><surname>Colombo</surname><given-names>Giuseppe</given-names></name><name><surname>Della Pietà</surname><given-names>Cesare</given-names></name><name><surname>Galliani</surname><given-names>Carlo</given-names></name><name><surname>Guarnaroli</surname><given-names>Ettore</given-names></name><name><surname>Larroux</surname><given-names>Nicola</given-names></name><name><surname>Monti</surname><given-names>Alessandro</given-names></name><name><surname>Orioli</surname><given-names>Valerio</given-names></name><name><surname>Ornaghi</surname><given-names>Francesco</given-names></name><name><surname>Pilon</surname><given-names>Nicola</given-names></name><name><surname>Pirotta</surname><given-names>Giuliana</given-names></name><name><surname>Radaelli</surname><given-names>Giovanni</given-names></name><name><surname>Tessa</surname><given-names>Giulia</given-names></name><name><surname>Assandri</surname><given-names>Giacomo</given-names></name></person-group><article-title>Odonate diversity of a highly urbanised region: An annotated checklist of the damselflies and dragonflies (<tp:taxon-name><tp:taxon-name-part taxon-name-part-type="class">Insecta</tp:taxon-name-part></tp:taxon-name>, <tp:taxon-name><tp:taxon-name-part taxon-name-part-type="order">Odonata</tp:taxon-name-part></tp:taxon-name>) of Lario and Brianza (Lombardy, N Italy)</article-title><source>Biodivers Data J</source><day>07</day><month>11</month><year>2023</year><volume>11</volume><pub-id pub-id-type="doi">10.3897/BDJ.11.e111358</pub-id></mixed-citation></tp:treatment-meta><tp:nomenclature><tp:taxon-name>
              <object-id xmlns:xlink="http://www.w3.org/1999/xlink" content-type="arpha" xlink:type="simple">9F84D789-B885-5938-8A07-DAF8DA0A6FE0</object-id>
              <tp:taxon-name-part taxon-name-part-type="genus">Somatochlora</tp:taxon-name-part>
              <tp:taxon-name-part taxon-name-part-type="species">arctica</tp:taxon-name-part>
            </tp:taxon-name><tp:taxon-authority>(Zetterstedt, 1840)</tp:taxon-authority></tp:nomenclature><tp:treatment-sec sec-type="Native status"><title>Native status</title><p>R</p></tp:treatment-sec><tp:treatment-sec sec-type="Conservation status"><title>Conservation status</title><p>erl: LC; irl: NT</p></tp:treatment-sec><tp:treatment-sec sec-type="Notes"><title>Notes</title><p>Flight period: II July - II August</p><p>In the study area, the species was discovered in 2021 at the Camaggiore fen, Vendrogno (1160 m a.s.l.; P. Bonvicini obs., Fig. <xref ref-type="fig" rid="F10280879">3</xref>e), where a small breeding population was subsequently confirmed to exist. This is likely the only suitable biotope for the species in the three provinces, the closest known sites of presence being in the nearby, but more climatically and environmentally favourable, Orobic Alps (<xref ref-type="bibr" rid="B10232421">Riservato et al. 2014a</xref>).</p></tp:treatment-sec><tp:treatment-sec><!--Section generated to contain objects referenced in tp:taxon-treatment.--><fig id="F10280879" position="float" orientation="portrait"><object-id xmlns:xlink="http://www.w3.org/1999/xlink" content-type="arpha" xlink:type="simple">6CD39FE5-1CAB-577B-9B1C-5EC161A29813</object-id><object-id xmlns:xlink="http://www.w3.org/1999/xlink" content-type="doi" xlink:type="simple">10.3897/BDJ.11.e111358.figure3</object-id><label>Figure 3.</label><caption><p>Relevant species/records of <tp:taxon-name><tp:taxon-name-part taxon-name-part-type="order">Odonata</tp:taxon-name-part></tp:taxon-name> in Lario and Brianza Regions (N Italy); a) <italic><tp:taxon-name><tp:taxon-name-part taxon-name-part-type="genus" reg="Lestes">Lestes</tp:taxon-name-part><tp:taxon-name-part taxon-name-part-type="species" reg="virens">virens</tp:taxon-name-part></tp:taxon-name></italic>, Parco delle Groane; b) <italic><tp:taxon-name><tp:taxon-name-part taxon-name-part-type="genus" reg="Sympecma">Sympecma</tp:taxon-name-part><tp:taxon-name-part taxon-name-part-type="species" reg="paedisca">paedisca</tp:taxon-name-part></tp:taxon-name></italic>, Parco della Pineta di Appiano Gentile e Tradate; c) <italic><tp:taxon-name><tp:taxon-name-part taxon-name-part-type="genus" reg="Coenagrion">Coenagrion</tp:taxon-name-part><tp:taxon-name-part taxon-name-part-type="species" reg="scitulum">scitulum</tp:taxon-name-part></tp:taxon-name></italic>, Parco di Montevecchia e della Valle del Curone; d) <italic><tp:taxon-name><tp:taxon-name-part taxon-name-part-type="genus" reg="Oxygastra">Oxygastra</tp:taxon-name-part><tp:taxon-name-part taxon-name-part-type="species" reg="curtisii">curtisii</tp:taxon-name-part></tp:taxon-name></italic>, Lake Alserio; e) <italic><tp:taxon-name><tp:taxon-name-part taxon-name-part-type="genus" reg="Somatochlora">Somatochlora</tp:taxon-name-part><tp:taxon-name-part taxon-name-part-type="species" reg="arctica">arctica</tp:taxon-name-part></tp:taxon-name></italic>, Camaggiore fen; f) <italic><tp:taxon-name><tp:taxon-name-part taxon-name-part-type="genus" reg="Sympetrum">Sympetrum</tp:taxon-name-part><tp:taxon-name-part taxon-name-part-type="species" reg="meridionale">meridionale</tp:taxon-name-part></tp:taxon-name></italic>, Pusiano Lake; g) <italic><tp:taxon-name><tp:taxon-name-part taxon-name-part-type="genus" reg="Sympetrum">Sympetrum</tp:taxon-name-part><tp:taxon-name-part taxon-name-part-type="species" reg="danae">danae</tp:taxon-name-part></tp:taxon-name></italic>, Monte Muggio, Casargo; h) <italic><tp:taxon-name><tp:taxon-name-part taxon-name-part-type="genus" reg="Trithemis">Trithemis</tp:taxon-name-part><tp:taxon-name-part taxon-name-part-type="species" reg="annulata">annulata</tp:taxon-name-part></tp:taxon-name></italic>, Piano Lake. Photos by G. Bazzi, N. Larroux, C. Della Pietà, A. Cavenaghi, P. Bonvicini and N. Pilon.</p></caption><graphic xmlns:xlink="http://www.w3.org/1999/xlink" xlink:href="bdj-11-e111358-g003.jpg" position="float" id="oo_885631.jpg" orientation="portrait" xlink:type="simple"><uri content-type="original_file" xlink:type="simple">https://binary.pensoft.net/fig/885631</uri></graphic></fig></tp:treatment-sec><ref-list><ref id="B10232421"><element-citation xmlns:xlink="http://www.w3.org/1999/xlink" publication-type="book" xlink:type="simple"><person-group person-group-type="author"><name name-style="western"><surname>Riservato</surname><given-names>E.</given-names></name><name name-style="western"><surname>Festi</surname><given-names>A.</given-names></name><name name-style="western"><surname>Fabbri</surname><given-names>R.</given-names></name><name name-style="western"><surname>Grieco</surname><given-names>C.</given-names></name><name name-style="western"><surname>Hardersen</surname><given-names>S.</given-names></name><name name-style="western"><surname>La Porta</surname><given-names>G.</given-names></name><name name-style="western"><surname>Landi</surname><given-names>F.</given-names></name><name name-style="western"><surname>Siesa</surname><given-names>M. E.</given-names></name><name name-style="western"><surname>Utzeri</surname><given-names>C.</given-names></name></person-group><year>2014</year><source><tp:taxon-name><tp:taxon-name-part taxon-name-part-type="order">Odonata</tp:taxon-name-part></tp:taxon-name> - Atlante delle libellule italiane- preliminare. Società per lo Studio e la Conservazione delle Libellule</source><publisher-name>Edizioni Belvedere</publisher-name><publisher-loc>Latina</publisher-loc><size units="page">224</size></element-citation></ref></ref-list></tp:taxon-treatment>
