# Supplementary material for: Odonate diversity of a highly urbanised region: An annotated checklist of the damselflies and dragonflies (Insecta, Odonata) of Lario and Brianza (Lombardy, N Italy)
Source: Biodivers Data J. 2023 Nov 7;11:e111358. doi: 10.3897/BDJ.11.e111358 (PMC10646535; doi:10.3897/BDJ.11.e111358)
Supplement: XML Treatment for Sympetrum danae [file BDJ.11.e111358-treatment46.xml]

<!DOCTYPE tp:taxon-treatment
  PUBLIC "-//TaxonX//DTD Taxonomic Treatment Publishing DTD v0 20100105//EN" "tax-treatment-NSO.dtd">
<tp:taxon-treatment xmlns:tp="http://www.plazi.org/taxpub"><tp:treatment-meta><mixed-citation publication-type="journal"><person-group><name><surname>Bazzi</surname><given-names>Gaia</given-names></name><name><surname>Galimberti</surname><given-names>Andrea</given-names></name><name><surname>Foglini</surname><given-names>Claudio</given-names></name><name><surname>Bani</surname><given-names>Luciano</given-names></name><name><surname>Bazzi</surname><given-names>Lionello</given-names></name><name><surname>Bonvicini</surname><given-names>Piero</given-names></name><name><surname>Brembilla</surname><given-names>Roberto</given-names></name><name><surname>Brigo</surname><given-names>Massimo</given-names></name><name><surname>Cavenaghi</surname><given-names>Alberto</given-names></name><name><surname>Colombo</surname><given-names>Giuseppe</given-names></name><name><surname>Della Pietà</surname><given-names>Cesare</given-names></name><name><surname>Galliani</surname><given-names>Carlo</given-names></name><name><surname>Guarnaroli</surname><given-names>Ettore</given-names></name><name><surname>Larroux</surname><given-names>Nicola</given-names></name><name><surname>Monti</surname><given-names>Alessandro</given-names></name><name><surname>Orioli</surname><given-names>Valerio</given-names></name><name><surname>Ornaghi</surname><given-names>Francesco</given-names></name><name><surname>Pilon</surname><given-names>Nicola</given-names></name><name><surname>Pirotta</surname><given-names>Giuliana</given-names></name><name><surname>Radaelli</surname><given-names>Giovanni</given-names></name><name><surname>Tessa</surname><given-names>Giulia</given-names></name><name><surname>Assandri</surname><given-names>Giacomo</given-names></name></person-group><article-title>Odonate diversity of a highly urbanised region: An annotated checklist of the damselflies and dragonflies (<tp:taxon-name><tp:taxon-name-part taxon-name-part-type="class">Insecta</tp:taxon-name-part></tp:taxon-name>, <tp:taxon-name><tp:taxon-name-part taxon-name-part-type="order">Odonata</tp:taxon-name-part></tp:taxon-name>) of Lario and Brianza (Lombardy, N Italy)</article-title><source>Biodivers Data J</source><day>07</day><month>11</month><year>2023</year><volume>11</volume><pub-id pub-id-type="doi">10.3897/BDJ.11.e111358</pub-id></mixed-citation></tp:treatment-meta><tp:nomenclature><tp:taxon-name>
              <object-id xmlns:xlink="http://www.w3.org/1999/xlink" content-type="arpha" xlink:type="simple">B451B882-52C7-5FA4-ADF7-4B03A3966EB9</object-id>
              <tp:taxon-name-part taxon-name-part-type="genus">Sympetrum</tp:taxon-name-part>
              <tp:taxon-name-part taxon-name-part-type="species">danae</tp:taxon-name-part>
            </tp:taxon-name><tp:taxon-authority>(Sulzer, 1776)</tp:taxon-authority></tp:nomenclature><tp:treatment-sec sec-type="Native status"><title>Native status</title><p>Re</p></tp:treatment-sec><tp:treatment-sec sec-type="Conservation status"><title>Conservation status</title><p>erl: LC; irl: LC</p></tp:treatment-sec><tp:treatment-sec sec-type="Notes"><title>Notes</title><p>Flight period: III June - III September</p><p>The species occurred in the past, until at least the 1970s, at the Piani di Nesso and Pian del Tivano fens (located a few km apart). Despite <italic>ad hoc</italic> research conducted in 2022, that population has to be considered nowadays extinct. In the past, it should have been much more abundant and occurring at lower elevations, as was the case in Trentino (<xref ref-type="bibr" rid="B10262007">Assandri 2019</xref>, <xref ref-type="bibr" rid="B10262160">Assandri 2020</xref>). Two records in the Pian di Spagna and Lake Mezzola area (27/06/1985 and 17/07/1986), one at Lake Pusiano (21/09/1972) (<xref ref-type="bibr" rid="B10245752">Balestrazzi and Pavesi 2008</xref>) and one more recent observation (11/08/2015) at Monte Muggio, Casargo LC (ca. 1540 m a.s.l.; G. Bazzi obs., Fig. <xref ref-type="fig" rid="F10280879">3</xref>g) are probably attributable to the individual moving from nearby populations.</p></tp:treatment-sec><tp:treatment-sec><!--Section generated to contain objects referenced in tp:taxon-treatment.--><fig id="F10280879" position="float" orientation="portrait"><object-id xmlns:xlink="http://www.w3.org/1999/xlink" content-type="arpha" xlink:type="simple">6CD39FE5-1CAB-577B-9B1C-5EC161A29813</object-id><object-id xmlns:xlink="http://www.w3.org/1999/xlink" content-type="doi" xlink:type="simple">10.3897/BDJ.11.e111358.figure3</object-id><label>Figure 3.</label><caption><p>Relevant species/records of <tp:taxon-name><tp:taxon-name-part taxon-name-part-type="order">Odonata</tp:taxon-name-part></tp:taxon-name> in Lario and Brianza Regions (N Italy); a) <italic><tp:taxon-name><tp:taxon-name-part taxon-name-part-type="genus" reg="Lestes">Lestes</tp:taxon-name-part><tp:taxon-name-part taxon-name-part-type="species" reg="virens">virens</tp:taxon-name-part></tp:taxon-name></italic>, Parco delle Groane; b) <italic><tp:taxon-name><tp:taxon-name-part taxon-name-part-type="genus" reg="Sympecma">Sympecma</tp:taxon-name-part><tp:taxon-name-part taxon-name-part-type="species" reg="paedisca">paedisca</tp:taxon-name-part></tp:taxon-name></italic>, Parco della Pineta di Appiano Gentile e Tradate; c) <italic><tp:taxon-name><tp:taxon-name-part taxon-name-part-type="genus" reg="Coenagrion">Coenagrion</tp:taxon-name-part><tp:taxon-name-part taxon-name-part-type="species" reg="scitulum">scitulum</tp:taxon-name-part></tp:taxon-name></italic>, Parco di Montevecchia e della Valle del Curone; d) <italic><tp:taxon-name><tp:taxon-name-part taxon-name-part-type="genus" reg="Oxygastra">Oxygastra</tp:taxon-name-part><tp:taxon-name-part taxon-name-part-type="species" reg="curtisii">curtisii</tp:taxon-name-part></tp:taxon-name></italic>, Lake Alserio; e) <italic><tp:taxon-name><tp:taxon-name-part taxon-name-part-type="genus" reg="Somatochlora">Somatochlora</tp:taxon-name-part><tp:taxon-name-part taxon-name-part-type="species" reg="arctica">arctica</tp:taxon-name-part></tp:taxon-name></italic>, Camaggiore fen; f) <italic><tp:taxon-name><tp:taxon-name-part taxon-name-part-type="genus" reg="Sympetrum">Sympetrum</tp:taxon-name-part><tp:taxon-name-part taxon-name-part-type="species" reg="meridionale">meridionale</tp:taxon-name-part></tp:taxon-name></italic>, Pusiano Lake; g) <italic><tp:taxon-name><tp:taxon-name-part taxon-name-part-type="genus" reg="Sympetrum">Sympetrum</tp:taxon-name-part><tp:taxon-name-part taxon-name-part-type="species" reg="danae">danae</tp:taxon-name-part></tp:taxon-name></italic>, Monte Muggio, Casargo; h) <italic><tp:taxon-name><tp:taxon-name-part taxon-name-part-type="genus" reg="Trithemis">Trithemis</tp:taxon-name-part><tp:taxon-name-part taxon-name-part-type="species" reg="annulata">annulata</tp:taxon-name-part></tp:taxon-name></italic>, Piano Lake. Photos by G. Bazzi, N. Larroux, C. Della Pietà, A. Cavenaghi, P. Bonvicini and N. Pilon.</p></caption><graphic xmlns:xlink="http://www.w3.org/1999/xlink" xlink:href="bdj-11-e111358-g003.jpg" position="float" id="oo_885631.jpg" orientation="portrait" xlink:type="simple"><uri content-type="original_file" xlink:type="simple">https://binary.pensoft.net/fig/885631</uri></graphic></fig></tp:treatment-sec><ref-list><ref id="B10262007"><element-citation xmlns:xlink="http://www.w3.org/1999/xlink" publication-type="article" xlink:type="simple"><person-group person-group-type="author"><name name-style="western"><surname>Assandri</surname><given-names>Giacomo</given-names></name></person-group><year>2019</year><article-title>A critical review of the odonate fauna of Trentino: annotated check-list and new relevant data for Italy (<tp:taxon-name><tp:taxon-name-part taxon-name-part-type="class">Insecta</tp:taxon-name-part></tp:taxon-name>: <tp:taxon-name><tp:taxon-name-part taxon-name-part-type="order">Odonata</tp:taxon-name-part></tp:taxon-name>)</article-title><source>Fragmenta Еntomologica</source><volume>51</volume><fpage>75</fpage><lpage>88</lpage><pub-id pub-id-type="doi">10.4081/fe.2019.339</pub-id></element-citation></ref><ref id="B10262160"><element-citation xmlns:xlink="http://www.w3.org/1999/xlink" publication-type="article" xlink:type="simple"><person-group person-group-type="author"><name name-style="western"><surname>Assandri</surname><given-names>Giacomo</given-names></name></person-group><year>2020</year><article-title>Anthropogenic‐driven transformations of dragonfly (<tp:taxon-name><tp:taxon-name-part taxon-name-part-type="class">Insecta</tp:taxon-name-part></tp:taxon-name>: <tp:taxon-name><tp:taxon-name-part taxon-name-part-type="order">Odonata</tp:taxon-name-part></tp:taxon-name>) communities of low elevation mountain wetlands during the last century</article-title><source>Insect Conservation and Diversity</source><volume>14</volume><issue>1</issue><fpage>26</fpage><lpage>39</lpage><pub-id pub-id-type="doi">10.1111/icad.12439</pub-id></element-citation></ref><ref id="B10245752"><element-citation xmlns:xlink="http://www.w3.org/1999/xlink" publication-type="other" xlink:type="simple"><person-group person-group-type="author"><name name-style="western"><surname>Balestrazzi</surname><given-names>E.</given-names></name><name name-style="western"><surname>Pavesi</surname><given-names>M.</given-names></name></person-group><year>2008</year><article-title>Gli odonati della Lombardia. Quaderni della Biodiversita 8. CD-ROM.</article-title><publisher-name>Consorzio Parco Monte Barro, Galbiate (LC)</publisher-name></element-citation></ref></ref-list></tp:taxon-treatment>
