# Supplementary material for: Odonate diversity of a highly urbanised region: An annotated checklist of the damselflies and dragonflies (Insecta, Odonata) of Lario and Brianza (Lombardy, N Italy)
Source: Biodivers Data J. 2023 Nov 7;11:e111358. doi: 10.3897/BDJ.11.e111358 (PMC10646535; doi:10.3897/BDJ.11.e111358)
Supplement: XML Treatment for Sympetrum depressiusculum [file BDJ.11.e111358-treatment47.xml]

<!DOCTYPE tp:taxon-treatment
  PUBLIC "-//TaxonX//DTD Taxonomic Treatment Publishing DTD v0 20100105//EN" "tax-treatment-NSO.dtd">
<tp:taxon-treatment xmlns:tp="http://www.plazi.org/taxpub"><tp:treatment-meta><mixed-citation publication-type="journal"><person-group><name><surname>Bazzi</surname><given-names>Gaia</given-names></name><name><surname>Galimberti</surname><given-names>Andrea</given-names></name><name><surname>Foglini</surname><given-names>Claudio</given-names></name><name><surname>Bani</surname><given-names>Luciano</given-names></name><name><surname>Bazzi</surname><given-names>Lionello</given-names></name><name><surname>Bonvicini</surname><given-names>Piero</given-names></name><name><surname>Brembilla</surname><given-names>Roberto</given-names></name><name><surname>Brigo</surname><given-names>Massimo</given-names></name><name><surname>Cavenaghi</surname><given-names>Alberto</given-names></name><name><surname>Colombo</surname><given-names>Giuseppe</given-names></name><name><surname>Della Pietà</surname><given-names>Cesare</given-names></name><name><surname>Galliani</surname><given-names>Carlo</given-names></name><name><surname>Guarnaroli</surname><given-names>Ettore</given-names></name><name><surname>Larroux</surname><given-names>Nicola</given-names></name><name><surname>Monti</surname><given-names>Alessandro</given-names></name><name><surname>Orioli</surname><given-names>Valerio</given-names></name><name><surname>Ornaghi</surname><given-names>Francesco</given-names></name><name><surname>Pilon</surname><given-names>Nicola</given-names></name><name><surname>Pirotta</surname><given-names>Giuliana</given-names></name><name><surname>Radaelli</surname><given-names>Giovanni</given-names></name><name><surname>Tessa</surname><given-names>Giulia</given-names></name><name><surname>Assandri</surname><given-names>Giacomo</given-names></name></person-group><article-title>Odonate diversity of a highly urbanised region: An annotated checklist of the damselflies and dragonflies (<tp:taxon-name><tp:taxon-name-part taxon-name-part-type="class">Insecta</tp:taxon-name-part></tp:taxon-name>, <tp:taxon-name><tp:taxon-name-part taxon-name-part-type="order">Odonata</tp:taxon-name-part></tp:taxon-name>) of Lario and Brianza (Lombardy, N Italy)</article-title><source>Biodivers Data J</source><day>07</day><month>11</month><year>2023</year><volume>11</volume><pub-id pub-id-type="doi">10.3897/BDJ.11.e111358</pub-id></mixed-citation></tp:treatment-meta><tp:nomenclature><tp:taxon-name>
              <object-id xmlns:xlink="http://www.w3.org/1999/xlink" content-type="arpha" xlink:type="simple">17229FF8-050D-5543-81ED-B4C0D15294BD</object-id>
              <tp:taxon-name-part taxon-name-part-type="genus">Sympetrum</tp:taxon-name-part>
              <tp:taxon-name-part taxon-name-part-type="species">depressiusculum</tp:taxon-name-part>
            </tp:taxon-name><tp:taxon-authority>(Selys, 1841)</tp:taxon-authority></tp:nomenclature><tp:treatment-sec sec-type="Native status"><title>Native status</title><p>R</p></tp:treatment-sec><tp:treatment-sec sec-type="Conservation status"><title>Conservation status</title><p>erl: VU; irl: EN</p></tp:treatment-sec><tp:treatment-sec sec-type="Notes"><title>Notes</title><p>Flight period: II June - I November</p><p>Rather localised, it occurs along the Adda River, at Lake Alserio and Lake Pusiano and in the heathlands and environmental restorations of the south-western part of the study area; however, its stronghold is the Pian di Spagna, where a large population of national importance has been found. Historical records in the northern Lake Como CO-LC and throughout the high Brianza CO-LC suggest that, in the past, the species should have been more widespread, for example, it occurred in the lakeshore marshland area between Dongo and Domaso CO (<xref ref-type="bibr" rid="B10245707">Morton 1926</xref>), which is now reclaimed. It is interesting to point out that historical data hint that, in the past, some individuals emerged as early as May. The species occurs at marshlands, both mature and recently restored, wet meadows and other ephemeral habitats, such as those found in the heathlands. It has been recorded up to ca. 600 m a.s.l., although it is more common at lower elevations, below 300 m a.s.l.</p></tp:treatment-sec><ref-list><ref id="B10245707"><element-citation xmlns:xlink="http://www.w3.org/1999/xlink" publication-type="article" xlink:type="simple"><person-group person-group-type="author"><name name-style="western"><surname>Morton</surname><given-names>K. J.</given-names></name></person-group><year>1926</year><article-title>Notes on dragonflies observed in the Italian lake district</article-title><source>The Entomologist</source><volume>59</volume><fpage>235</fpage><lpage>23</lpage></element-citation></ref></ref-list></tp:taxon-treatment>
