# Supplementary material for: Odonate diversity of a highly urbanised region: An annotated checklist of the damselflies and dragonflies (Insecta, Odonata) of Lario and Brianza (Lombardy, N Italy)
Source: Biodivers Data J. 2023 Nov 7;11:e111358. doi: 10.3897/BDJ.11.e111358 (PMC10646535; doi:10.3897/BDJ.11.e111358)
Supplement: XML Treatment for Sympetrum pedemontanum [file BDJ.11.e111358-treatment50.xml]

<!DOCTYPE tp:taxon-treatment
  PUBLIC "-//TaxonX//DTD Taxonomic Treatment Publishing DTD v0 20100105//EN" "tax-treatment-NSO.dtd">
<tp:taxon-treatment xmlns:tp="http://www.plazi.org/taxpub"><tp:treatment-meta><mixed-citation publication-type="journal"><person-group><name><surname>Bazzi</surname><given-names>Gaia</given-names></name><name><surname>Galimberti</surname><given-names>Andrea</given-names></name><name><surname>Foglini</surname><given-names>Claudio</given-names></name><name><surname>Bani</surname><given-names>Luciano</given-names></name><name><surname>Bazzi</surname><given-names>Lionello</given-names></name><name><surname>Bonvicini</surname><given-names>Piero</given-names></name><name><surname>Brembilla</surname><given-names>Roberto</given-names></name><name><surname>Brigo</surname><given-names>Massimo</given-names></name><name><surname>Cavenaghi</surname><given-names>Alberto</given-names></name><name><surname>Colombo</surname><given-names>Giuseppe</given-names></name><name><surname>Della Pietà</surname><given-names>Cesare</given-names></name><name><surname>Galliani</surname><given-names>Carlo</given-names></name><name><surname>Guarnaroli</surname><given-names>Ettore</given-names></name><name><surname>Larroux</surname><given-names>Nicola</given-names></name><name><surname>Monti</surname><given-names>Alessandro</given-names></name><name><surname>Orioli</surname><given-names>Valerio</given-names></name><name><surname>Ornaghi</surname><given-names>Francesco</given-names></name><name><surname>Pilon</surname><given-names>Nicola</given-names></name><name><surname>Pirotta</surname><given-names>Giuliana</given-names></name><name><surname>Radaelli</surname><given-names>Giovanni</given-names></name><name><surname>Tessa</surname><given-names>Giulia</given-names></name><name><surname>Assandri</surname><given-names>Giacomo</given-names></name></person-group><article-title>Odonate diversity of a highly urbanised region: An annotated checklist of the damselflies and dragonflies (<tp:taxon-name><tp:taxon-name-part taxon-name-part-type="class">Insecta</tp:taxon-name-part></tp:taxon-name>, <tp:taxon-name><tp:taxon-name-part taxon-name-part-type="order">Odonata</tp:taxon-name-part></tp:taxon-name>) of Lario and Brianza (Lombardy, N Italy)</article-title><source>Biodivers Data J</source><day>07</day><month>11</month><year>2023</year><volume>11</volume><pub-id pub-id-type="doi">10.3897/BDJ.11.e111358</pub-id></mixed-citation></tp:treatment-meta><tp:nomenclature><tp:taxon-name>
              <object-id xmlns:xlink="http://www.w3.org/1999/xlink" content-type="arpha" xlink:type="simple">E890FE4E-A85C-5F6B-B79C-F12FCFC5D928</object-id>
              <tp:taxon-name-part taxon-name-part-type="genus">Sympetrum</tp:taxon-name-part>
              <tp:taxon-name-part taxon-name-part-type="species">pedemontanum</tp:taxon-name-part>
            </tp:taxon-name><tp:taxon-authority>(Müller in Allioni, 1766)</tp:taxon-authority></tp:nomenclature><tp:treatment-sec sec-type="Native status"><title>Native status</title><p>R?</p></tp:treatment-sec><tp:treatment-sec sec-type="Conservation status"><title>Conservation status</title><p>erl: LC; irl: LC</p></tp:treatment-sec><tp:treatment-sec sec-type="Notes"><title>Notes</title><p>Flight period: I July - I September</p><p>It mostly occurs at ephemeral habitats and marshlands in the lowlands; dispersing individuals can be found also at higher elevations (a single record at Camaggiore fen, ca. 1160 m a.s.l.; G. Pirotta obs.). Most of the recent records likely refer to dispersing individuals, although breeding attempts are possible at the southern edge of Monza and Brianza Province, which is close to known breeding sites. Historical records from Pian di Spagna, northern Lake Como, Lake Segrino, Lake Annone, Lake Olginate and Adda River, suggest a much wider distribution in the study area at least until the 1990s. This is in accordance with other evidence elsewhere in Europe and northern Italy, reporting that, before the second half of the 20<sup>th</sup> century, the species was largely confined to temporary wetlands and wet meadows flooded by melting snow, such as the flood plains of mountain valleys. Subsequently, it almost disappeared together with these habitats and now it mostly occurs in artificial habitats with variable water levels and maintained at early successional stages (<xref ref-type="bibr" rid="B10276969">Boudot and Kalkman 2015</xref>, <xref ref-type="bibr" rid="B10262160">Assandri 2020</xref>).</p></tp:treatment-sec><ref-list><ref id="B10276969"><element-citation xmlns:xlink="http://www.w3.org/1999/xlink" publication-type="book" xlink:type="simple"><person-group person-group-type="author"><name name-style="western"><surname>Boudot</surname><given-names>J-P</given-names></name><name name-style="western"><surname>Kalkman</surname><given-names>V. J .</given-names></name></person-group><year>2015</year><source>Atlas of the European dragonflies and damselflies</source><publisher-name>KNNV Publishing, the Netherlands</publisher-name><size units="page">381</size></element-citation></ref><ref id="B10262160"><element-citation xmlns:xlink="http://www.w3.org/1999/xlink" publication-type="article" xlink:type="simple"><person-group person-group-type="author"><name name-style="western"><surname>Assandri</surname><given-names>Giacomo</given-names></name></person-group><year>2020</year><article-title>Anthropogenic‐driven transformations of dragonfly (<tp:taxon-name><tp:taxon-name-part taxon-name-part-type="class">Insecta</tp:taxon-name-part></tp:taxon-name>: <tp:taxon-name><tp:taxon-name-part taxon-name-part-type="order">Odonata</tp:taxon-name-part></tp:taxon-name>) communities of low elevation mountain wetlands during the last century</article-title><source>Insect Conservation and Diversity</source><volume>14</volume><issue>1</issue><fpage>26</fpage><lpage>39</lpage><pub-id pub-id-type="doi">10.1111/icad.12439</pub-id></element-citation></ref></ref-list></tp:taxon-treatment>
