# Supplementary material for: Odonate diversity of a highly urbanised region: An annotated checklist of the damselflies and dragonflies (Insecta, Odonata) of Lario and Brianza (Lombardy, N Italy)
Source: Biodivers Data J. 2023 Nov 7;11:e111358. doi: 10.3897/BDJ.11.e111358 (PMC10646535; doi:10.3897/BDJ.11.e111358)
Supplement: XML Treatment for Sympetrum vulgatum [file BDJ.11.e111358-treatment53.xml]

<!DOCTYPE tp:taxon-treatment
  PUBLIC "-//TaxonX//DTD Taxonomic Treatment Publishing DTD v0 20100105//EN" "tax-treatment-NSO.dtd">
<tp:taxon-treatment xmlns:tp="http://www.plazi.org/taxpub"><tp:treatment-meta><mixed-citation publication-type="journal"><person-group><name><surname>Bazzi</surname><given-names>Gaia</given-names></name><name><surname>Galimberti</surname><given-names>Andrea</given-names></name><name><surname>Foglini</surname><given-names>Claudio</given-names></name><name><surname>Bani</surname><given-names>Luciano</given-names></name><name><surname>Bazzi</surname><given-names>Lionello</given-names></name><name><surname>Bonvicini</surname><given-names>Piero</given-names></name><name><surname>Brembilla</surname><given-names>Roberto</given-names></name><name><surname>Brigo</surname><given-names>Massimo</given-names></name><name><surname>Cavenaghi</surname><given-names>Alberto</given-names></name><name><surname>Colombo</surname><given-names>Giuseppe</given-names></name><name><surname>Della Pietà</surname><given-names>Cesare</given-names></name><name><surname>Galliani</surname><given-names>Carlo</given-names></name><name><surname>Guarnaroli</surname><given-names>Ettore</given-names></name><name><surname>Larroux</surname><given-names>Nicola</given-names></name><name><surname>Monti</surname><given-names>Alessandro</given-names></name><name><surname>Orioli</surname><given-names>Valerio</given-names></name><name><surname>Ornaghi</surname><given-names>Francesco</given-names></name><name><surname>Pilon</surname><given-names>Nicola</given-names></name><name><surname>Pirotta</surname><given-names>Giuliana</given-names></name><name><surname>Radaelli</surname><given-names>Giovanni</given-names></name><name><surname>Tessa</surname><given-names>Giulia</given-names></name><name><surname>Assandri</surname><given-names>Giacomo</given-names></name></person-group><article-title>Odonate diversity of a highly urbanised region: An annotated checklist of the damselflies and dragonflies (<tp:taxon-name><tp:taxon-name-part taxon-name-part-type="class">Insecta</tp:taxon-name-part></tp:taxon-name>, <tp:taxon-name><tp:taxon-name-part taxon-name-part-type="order">Odonata</tp:taxon-name-part></tp:taxon-name>) of Lario and Brianza (Lombardy, N Italy)</article-title><source>Biodivers Data J</source><day>07</day><month>11</month><year>2023</year><volume>11</volume><pub-id pub-id-type="doi">10.3897/BDJ.11.e111358</pub-id></mixed-citation></tp:treatment-meta><tp:nomenclature><tp:taxon-name>
              <object-id xmlns:xlink="http://www.w3.org/1999/xlink" content-type="arpha" xlink:type="simple">83A464C1-F507-5CAC-AC2E-37A049D96002</object-id>
              <tp:taxon-name-part taxon-name-part-type="genus">Sympetrum</tp:taxon-name-part>
              <tp:taxon-name-part taxon-name-part-type="species">vulgatum</tp:taxon-name-part>
            </tp:taxon-name><tp:taxon-authority>(Linnaeus, 1758)</tp:taxon-authority></tp:nomenclature><tp:treatment-sec sec-type="Native status"><title>Native status</title><p>R</p></tp:treatment-sec><tp:treatment-sec sec-type="Conservation status"><title>Conservation status</title><p>erl: LC; irl: LC</p></tp:treatment-sec><tp:treatment-sec sec-type="Notes"><title>Notes</title><p>Flight period: I June - III October</p><p>Localised, breeds at Pian di Spagna, Lake Garlate and Lake Olginate (where a huge population occurs) and in the northern part of Parco Adda Nord. The other few observations elsewhere probably refer to dispersing individuals from these areas.</p></tp:treatment-sec></tp:taxon-treatment>
